# Supplementary material for: Attenuation of Scopolamine-Induced Amnesia via Cholinergic Modulation in Mice by Synthetic Curcumin Analogs
Source: Molecules. 2022 Apr 11;27(8):2468. doi: 10.3390/molecules27082468 (PMC9029618; doi:10.3390/molecules27082468)
Supplement: Supplementary file 1 [file molecules-27-02468-s001.zip]

Archive with 1 entries (1 files):
- molecules-1651564-supplementary.pdf
